# Supplementary material for: Stromal Expression of Decorin, Semaphorin6D, SPARC, Sprouty1 and Tsukushi in Developing Prostate and Decreased Levels of Decorin in Prostate Cancer
Source: PLoS One. 2012 Aug 3;7(8):e42516. doi: 10.1371/journal.pone.0042516 (PMC3411755; doi:10.1371/journal.pone.0042516)
Supplement: Table S1 — Pathological details of pre-treatment-naïve PCa patients undergoing transurethral resection of the prostate. (XLS) [file pone.0042516.s004.xls]

## Sheet: Tab. S1 - Patho PCa Edin
	Prostate cancer tissue from treatment-naïve patients of own collection was stained for Decorin.
					Decorin staining in malignant parts				Decorin staining in non-malignant parts
			Gleason Scoring		area		intensity		area		intensity
Patient	Age	Primary pattern	Secondary pattern	sum	1st area	2nd area	1st area	2nd area	1st area	2nd area	1st area	2nd area
Pca 03	82	3	3	6	-	-	-	-	1	3	3	3
Pca 04	83	3	3	6	-	-	-	-	2	1	2	2
Pca 05	84	3	4	7	-	-	-	-	3	2	3	3
Pca 06	83	4	5	9	3	3	2	1	2	2	3	2
Pca 07	85	3	3	6	-	-	-	-	2	1	2	1
Pca 08	72	3	4	7	2	2	2	2	2	-	2	-
Pca 09	66	3	3	6	-	-	-	-	3	2	2	3
Pca 10	80	4	5	9	3	3	3	2	-	-	-	-
Pca 11	84	4	5	9	2	2	2	1	3	-	3	-
Pca 12	72	unknown	unknown	7	3	3	3	2	-	-	-	-
pathologists confirmed malignant and non-malignant areas in serial sections
GS staging was determined on different PCa tissue samples that underwent clinical routine evaluation
	therefore not all samples contain malignant tissue or non-malignant tissue for our experimental approach
in cases where no or not enough (non-)malignant areas could be identified on the slides, this is marked by "-"
