# Supplementary material for: Stromal Expression of Decorin, Semaphorin6D, SPARC, Sprouty1 and Tsukushi in Developing Prostate and Decreased Levels of Decorin in Prostate Cancer
Source: PLoS One. 2012 Aug 3;7(8):e42516. doi: 10.1371/journal.pone.0042516 (PMC3411755; doi:10.1371/journal.pone.0042516)
Supplement: Table S2 — Pathological details of PCa patients in the tissue micro array A222(II). (XLS) [file pone.0042516.s005.xls]

## Sheet: Tab. S2 - Patho A222(II)
				A222(II): Prostate Cancer tissues_stage 2,3																IHC for Decorin (evaluation for stroma only)
																				1st coordinate		2nd coordinate		average
No	Coordinate		Age	Pathology	G	V	Size	L	Z	PNI	ANG	A	B	SV	PIN	LN	PSA	Stage	Multi	area	intensity	area	intensity	area	intensity
1	A	1,2	59	Adenocarcinoma	6	5	2	l	p	0	0	0	0	0	0	0	0.02	2		3	1	0	0	1.5	0.5
2		3,4	62	Adenocarcinoma	6	5	1	b	p	0	0	1	0	0	1	0	2.22	2		1	1	3	2	2	1.5
3		5,6	52	Adenocarcinoma	6	5	1	b	p	0	0	1	0	0	1	0	9.41	2	x2	1	3	3	2	2	2.5
4		7,8	78	Adenocarcinoma	7	20	3	b	pt	1	0	1	0	0	0	0	0.35	2		0	0	no stroma		0	0
5		9,10	69	Adenocarcinoma	9	20	3	b	pt	1	0	1	0	0	1	0	135.45	2	x2	0	0	0	0	0	0
6		11,12	68	Adenocarcinoma	9	70	4	b	pt	1	0	0	0	0	1	0	17.09	2		2	1	1	1	1.5	1
7	B	1,2	64	Adenocarcinoma	7	20	4	b	p	1	0	0	0	0	1	0	16.55	2		0	0	0	0	0	0
8		3,4	69	Adenocarcinoma	7	15	1.7	b	pt	1	0	0	1	0	1	1	17.1	2	x2	0	0	0	0	0	0
9		5,6	67	Adenocarcinoma	7	30		b	p	1	0	1	1	0	1	0	1.77	2	x4	3	2	3	2	3	2
10		7,8	67	Adenocarcinoma	7	10	2	l	p	1	0	1	1	0	1	0	5.6	2		1	1	0	0	0.5	0.5
11		9,10	60	Adenocarcinoma	9	25	2.4	l	p	1	0	1	0	0	0	0	13.88	2		2	3	2	1	2	2
12		11,12	62	Adenocarcinoma	9	20	2.7	b	p	1	0	0	1	0	1	0	7.79	2		2	1	2	2	2	1.5
13	C	1,2	62	Adenocarcinoma	7	15	2	b	p	0	0	0	0	0	1	0	7.83	2	x2	2	1	2	1	2	1
14		3,4	68	Adenocarcinoma	7	5	1	b	p	1	0	1	0	0	1	0	9.03	2	x4	3	2	3	2	3	2
15		5,6	58	Adenocarcinoma	7	10	1.3	b	p	1	0	0	0	0	0	0	0.07	2		1	1	2	1	1.5	1
16		7,8	73	Adenocarcinoma	7	10	2	b	pt	0	0	0	1	0	1	0	9.53	2	x4	2	2	2	1	2	1.5
17		9,10	57	Adenocarcinoma	9	40	4	b	p	1	0	0	0	0	1	0	10.54	2	x3	2	2	2	2	2	2
18		11,12	53	Adenocarcinoma	9	5	1.3	r	p	1	0	0	0	0	1	0	5.19	2		1	1	no spot		1	1
19	D	1,2	58	Adenocarcinoma	7	5	1.1	b	p	1	0	1	0	0	1	0	5.42	2	x2	3	3	3	2	3	2.5
20		3,4	60	Adenocarcinoma	7	5	1.1	l	p	0	0	0	0	0	1	0	0.28	2		3	2	2	3	2.5	2.5
21		5,6	64	Adenocarcinoma	7	5	1.2	r	p	1	0	0	0	0	1	0	0.04	2		1	2	3	2	2	2
22		7,8	68	Adenocarcinoma	7	10	2	b	p	1	0	1	0	0	1	0	6.9	2		3	2	2	2	2.5	2
23		9,10	46	Adenocarcinoma	9	30	2.4	b	t	1	0	0	0	0	0	0	26.95	2		3	3	3	3	3	3
24		11,12	66	Adenocarcinoma	9	20	2.5	b	pt	1	0	1	0	0	0	0	9.12	2		0	0	1	1	0.5	0.5
25	E	1,2	62	Adenocarcinoma	7	10	1.7	b	p	1	0	1	1	0	1	0	5.52	2	x2	2	1	2	1	2	1
26		3,4	59	Adenocarcinoma	7	10	1.8	b	t	0	0	1	0	0	0	0	0.04	2	x2	3	2	3	2	3	2
27		5,6	63	Adenocarcinoma	7	15	1.8	b	p	1	0	0	1	0	1	0	4.8	2		1	1	0	0	0.5	0.5
28		7,8	57	Adenocarcinoma	7	10	1.2	r	tc	0	0	1	0	0	1	0	5.12	2		2	1	2	1	2	1
29		9,10	64	Adenocarcinoma	7	40	2.8	b	pt	0	0	1	0	0	1	0	19.17	3		3	3	no stroma		3	3
30		11,12	64	Adenocarcinoma	7	15	2.2	b	pt	0	0	1	1	0	1	0	6.1	3	x2	3	2	2	2	2.5	2
31	F	1,2	67	Adenocarcinoma	7	10	2.5	r	p	0	0	1	1	0	0	0	5	2		2	1	1	1	1.5	1
32		3,4	61	Adenocarcinoma	7	10	2.2	b	p	1	0	1	0	0	1	0	0.15	2		3	2	3	2	3	2
33		5,6	70	Adenocarcinoma	7	20	2.5	b	p	0	0	1	0	0	0	0	4.37	2	x2	2	1	2	1	2	1
34		7,8	66	Adenocarcinoma	8	10	1.4	b	p	1	0	0	0	0	1	0	10.37	2	x2	0	0	3	1	1.5	0.5
35		9,10	66	Adenocarcinoma	9	95	3.8	b	p	1	1	1	1	1	0	0	3.5	3		2	1	3	1	2.5	1
36		11,12	65	Adenocarcinoma	9	90	6	b	e	1	0	1	1	0	1	0	23.82	3		3	1	3	1	3	1
37	G	1,2	64	Adenocarcinoma	8	15	2.5	b	p	1	0	1	1	0	1	0	15.6	2	x4	3	1	0	0	1.5	0.5
38		3,4	70	Adenocarcinoma	8	15	4	b	p	1	0	1	1	0	1	0	10.12	2		1	2	3	2	2	2
39		5,6	56	Adenocarcinoma	8	15	1.8	b	p	1	0	1	0	0	1	0	10.38	2	x4	2	2	1	1	1.5	1.5
40		7,8	57	Adenocarcinoma	8	30	4.2	b	p	1	0	1	1	0	0	0	14.24	2		2	3	3	2	2.5	2.5
41		9,10	66	Adenocarcinoma	9	80	3.7	b	p	0	0	1	1	0	0	0	98.5	3		3	3	2	3	2.5	3
42		11	62	Non-neoplastic	non-neoplastic from B11,12															3	3			1.5	1.5
43		12	60	Non-neoplastic	non-neoplastic from D3,4															1	1			1	1
44	H	1,2	68	Adenocarcinoma	8	10	1.4	r	p	1	0	1	1	0	0	0	13	2		3	1	3	1	3	1
45		3,4	53	Adenocarcinoma	8	25		r	p	1	1	0	1	0	0	0	5.1	2		2	1	spot incomplete		2	1
46		5,6	71	Adenocarcinoma	9	15	2	b	pc	1	0	1	0	0	1	0	7.93	2	x2	spot incomplete		spot incomplete
47		7,8	51	Adenocarcinoma	9	20	2.1	b	p	0	0	1	0	0	1	0	0.06	2		spot incomplete		spot incomplete
48		9	62	Non-neoplastic	non-neoplastic from A3,4															3	3			3	3
49		10	67	Non-neoplastic	non-neoplastic from B5,6															3	3			3	3
50		11	64	Non-neoplastic	non-neoplastic from G1,2															2	2			2	2
51		12	60	Non-neoplastic	non-neoplastic from B9,10															3	3			3	3
				G: gleason score
				V: volume (%)
				Size: (cm)
				L: location of tumor, r: right,l: left, b: bilateral
				Z: zone, p: peripheral zone, t: transitional zone, c: central zone, e: entire
				A: apex
				B: base
				SV: seminal vesicle
				PNI: peritneural invasion
				EMB: endolymphatic or vascular tumor emboli
				PIN: high grade prostatic intraepithelial neoplasm
				LN: lymph node
				Age: year
				PSA: plasm psa level
				Multi: the number of separate tumors, blank: 1
				Blank: negative or absence, +: positive or presence
