# Supplementary material for: Stromal Expression of Decorin, Semaphorin6D, SPARC, Sprouty1 and Tsukushi in Developing Prostate and Decreased Levels of Decorin in Prostate Cancer
Source: PLoS One. 2012 Aug 3;7(8):e42516. doi: 10.1371/journal.pone.0042516 (PMC3411755; doi:10.1371/journal.pone.0042516)
Supplement: Table S3 — Pathological details of PCa patients in the tissue micro array A222(III). (XLS) [file pone.0042516.s006.xls]

## Sheet: Tab. S3 - Patho A222(III)
				A222Ⅲ: Prostate cancer tissues											IHC for Decorin (evaluation for stroma only)
															1st coordinate		2nd coordinate		average
No	Coordinate		Age	Pathology	primary pattern	secondary pattern	Gleason score	volume (%)	Size (cm)	resection margin	peripheral tumor invasion	angioinv asion	T stage	Lymph node	area	intensity	area	intensity	area	intensity
1	A	1,2	68	adenocarcinoma	3	4	7	10	2.5	0	0	0	2A	0	3	2	1	1	2	1.5
2	A	3,4	69	adenocarcinoma	5	3	8	10	1.4	0	1	0	2A	0	3	2	2	3	2.5	2.5
3	A	5,6	55	adenocarcinoma	4	5	9	20	2.1	0	1	0	2A	0	3	2	1	1	2	1.5
4	A	7,8	64	adenocarcinoma	4	5	9	35	2.9	1	1	0	3A	0	2	1	2	1	2	1
5	A	9,10	60	adenocarcinoma	4	5	9	30	2.4	1	1	1	3A	N1	1	3	1	3	1	3
6	A	11	non-neoplsatic from A1,2												2	2	NA	NA	2	2
7	B	1,2	65	adenocarcinoma	4	3	7	10	1.8	0	1	0	2A	0	2	2	3	2	2.5	2
8	B	3,4	52	adenocarcinoma	4	5	9	10	1.4	0	1	0	2A	0	0	0	1	1	0.5	0.5
9	B	5,6	70	adenocarcinoma	4	3	7	20	2.8	0	1	0	2A	0	2	1	2	1	2	1
10	B	7,8	52	adenocarcinoma	3	4	7	20	2.7	1	1	0	3A	0	3	2	1	1	2	1.5
11	B	9,10	66	adenocarcinoma	3	4	7	5	2.2	1	1	0	3A	0	3	2	3	2	3	2
12	B	11	non-neoplsatic from C1,2												3	3	NA	NA	3	3
13	C	1,2	71	adenocarcinoma	3	3	6	5	1.2	0	1	0	2A	0	3	2	3	2	3	2
14	C	3,4	66	adenocarcinoma	4	3	7	5	2.4	0	0	0	2A	0	3	2	3	1	3	1.5
15	C	5,6	59	adenocarcinoma	3	4	7	10	2.4	0	1	0	2A	0	2	1	1	2	1.5	1.5
16	C	7,8	66	adenocarcinoma	3	4	7	5	1.5	1	1	0	3A	0	1	1	3	1	2	1
17	C	9,10	64	adenocarcinoma	3	4	7	10	3.5	1	0	0	3A	0	1	2	1	3	1	2.5
18	C	11	non-neoplsatic from G1,2												2	3	NA	NA	2	3
19	D	1,2	44	adenocarcinoma	3	3	6	10	1.8	0	1	0	2A	0	no spot		3	2	3	2
20	D	3,4	70	adenocarcinoma	4	5	9	30	3.2	0	1	0	2B	0	1	2	2	2	1.5	2
21	D	5,6	59	adenocarcinoma	4	4	8	10	1.5	0	1	0	2C	0	2	1	2	1	2	1
22	D	7,8	68	adenocarcinoma	3	4	7	70	5	1	1	0	3A	0	2	3	1	2	1.5	2.5
23	D	9,10	68	adenocarcinoma	4	5	9	30	2.4	1	1	0	3A	0	2	3	2	3	2	3
24	D	11	non-neoplsatic from G3,4												3	2	NA	NA	3	2
25	E	1,2	44	adenocarcinoma	4	5	9	10	2.2	0	1	0	2C	0	3	1	3	1	3	1
26	E	3,4	80	adenocarcinoma	3	4	7	20	3	0	1	0	2C	0	3	1	2	2	2.5	1.5
27	E	5,6	73	adenocarcinoma	3	4	7	20	2.7	0	1	0	2C	0	not enough stroma		not enough stroma
28	E	7,8	64	adenocarcinoma	3	3	6	30	3.6	1	1	0	3A	0	1	3			1	3
29	E	9,10	59	adenocarcinoma	4	5	9	30	3.6	1	1	0	3A	0	3	2	1	1	2	1.5
30	E	11	non-neoplsatic from H3,4												1	3	NA		1	3
31	F	1,2	67	adenocarcinoma	3	4	7	10	2.4	0	1	0	2C	0	1	3	1	2	1	2.5
32	F	3,4	68	adenocarcinoma	3	3	6	20	2.1	0	1	0	2C	0	2	1	3	1	2.5	1
33	F	5,6	66	adenocarcinoma	3	3	6	10	3.2	0	0	0	2C	0	3	2	3	2	3	2
34	F	7,8	73	adenocarcinoma	4	4	8	40	3.3	1	1	0	3A	0	2	3	2	2	2	2.5
35	F	9,10	64	adenocarcinoma	3	3	6	30	3.5	1	1	0	3A	0	3	2	not enough stroma		3	2
36	F	11	non-neoplsatic from H5,6												3	2	NA	NA	3	2
37	G	1,2	69	adenocarcinoma	3	4	7	10	2.1	0	1	0	2C	0	0	0	0	0	0	0
38	G	3,4	61	adenocarcinoma	4	3	7	20	3.5	0	1	0	2C	0	1	2	2	1	1.5	1.5
39	G	5,6	66	adenocarcinoma	3	4	7	10	3.3	0	1	0	2C	0	0	0	3	2	1.5	1
40	G	7,8	59	adenocarcinoma	4	3	7	90	4	1	1	0	3A	0	3	3	2	2	2.5	2.5
41	G	9,10	65	adenocarcinoma	4	5	9	20	2.3	0	1	0	3B	N1	3	1	1	1	2	1
42	G	11	non-neoplsatic from A9,10												2	3	NA	NA	2	3
43	H	1,2	64	adenocarcinoma	3	4	7	40	3	0	1	0	2C	0	2	1	3	2	2.5	1.5
44	H	3,4	69	adenocarcinoma	3	4	7	5	2.5	0	0	0	2C	0	3	1	3	3	3	2
45	H	5,6	69	adenocarcinoma	4	3	7	40	3	0	1	0	2C	0	3	1	2	1	2.5	1
46	H	7,8	66	adenocarcinoma	4	3	7	30	3.3	0	1	0	3B	0	3	1	3	2	3	1.5
47	H	9,10	55	adenocarcinoma	3	4	7	50	3.6	0	1	0	3B	0	3	2	2	2	2.5	2
48	H	11	non-neoplsatic from C7,8												2	3	NA	NA	2	3
49	I	1,2	64	adenocarcinoma	4	3	7	20	2.7	0	1	0	2C	0	2	2	2	3	2	2.5
50	I	3,4	60	adenocarcinoma	4	3	7	5	1.2	0	1	0	2C	0	not enough stroma		not enough stroma
51	I	5,6	58	adenocarcinoma	3	3	6	10	2.1	0	0	0	2C	0	2	3	3	2	2.5	2.5
52	I	7,8	70	adenocarcinoma	4	3	7	30	2.7	1	1	0	3B	0	1	1	0	0	0.5	0.5
53	I	9,10	70	adenocarcinoma	5	4	9	70	4.8	1	1	1	3B	0	1	2	2	1	1.5	1.5
				G: gleason score
				V: volume (%)
				Size: (cm)
				L: location of tumor, r: right,l: left, b: bilateral
				Z: zone, p: peripheral zone, t: transitional zone, c: central zone, e: entire
				A: apex
				B: base
				SV: seminal vesicle
				PNI: peritneural invasion
				EMB: endolymphatic or vascular tumor emboli
				PIN: high grade prostatic intraepithelial neoplasm
				LN: lymph node
				Age: year
				PSA: plasm psa level
				Multi: the number of separate tumors, blank: 1
				Blank: negative or absence, +: positive or presence
